# Supplementary material for: Structure-function studies reveal ComEA contains an oligomerization domain essential for transformation in gram-positive bacteria
Source: Nat Commun. 2022 Dec 13;13:7724. doi: 10.1038/s41467-022-35129-0 (PMC9747964; doi:10.1038/s41467-022-35129-0)
Supplement: Supplementary file 3 — Source Data [file 41467_2022_35129_MOESM3_ESM.zip]

Archive with 8 entries (8 files):
- Source gels for Western blot data (Figures 6B and 7D).pdf
- __MACOSX/._Source gels for Western blot data (Figures 6B and 7D).pdf
- Source transformation data.xlsx
- __MACOSX/._Source transformation data.xlsx
- Source data for Figure 7E.pdf
- __MACOSX/._Source data for Figure 7E.pdf
- Source Data Gels for Figure S4.pdf
- __MACOSX/._Source Data Gels for Figure S4.pdf
