# Supplementary material for: Structure-function studies reveal ComEA contains an oligomerization domain essential for transformation in gram-positive bacteria
Source: Nat Commun. 2022 Dec 13;13:7724. doi: 10.1038/s41467-022-35129-0 (PMC9747964; doi:10.1038/s41467-022-35129-0)
Supplement: Supplementary file 3 — Source Data [file 41467_2022_35129_MOESM3_ESM.zip › Source transformation data.xlsx]

## Sheet: Sheet1
						K164A, K193A, K197A, K199A,		ΔOD Data
				Wild-type		K164A		K193A		K197A		K199A		ΔOD
	Experiment 1
		Total CFU/ml		490000000		520000000		790000000		740000000		730000000		1060000000
		Transformants/ml		620000		1420		222000		326000		1850		930
	Experiment 2
		Total CFU/ml		420000000		890000000		470000000		810000000		1060000000		580000000
		Transformants/ml		590000		4300		113000		480000		1660		890
	Experiment 3
		Total CFU/ml		440000000		620000000		440000000		490000000		580000000		710000000
		Transformants/ml		440000		7300		131000		347000		3300		1240
					A106Y Data
						Experiment 1		Experiment 2		Experiment 3
				Wild-type		A106Y		A106Y		A106Y
		Total CFU/ml		640000000		640000000		530000000		640000000
		Transformants/ml		1230000		110		730		860
					D111N Data
						wildtype		D111N
			Experiment 1
				Total CFU/ml		350000000		480000000
				Transformants/ml		203000		1340
			Experiment 2
				Total CFU/ml		530000000		610000000
				Transformants/ml		340000		2600
			Experiment 3
				Total CFU/ml		850000000		600000000
				Transformants/ml		2470000		36100
